# Supplementary material for: A new species of Ocydromia Meigen from China, with a key to species from the Palaearctic and Oriental Regions (Diptera, Empidoidea, Ocydromiinae)
Source: Zookeys. 2013 Nov 13;(349):1–9. doi: 10.3897/zookeys.349.5473 (PMC3837404; doi:10.3897/zookeys.349.5473)
Supplement: XML Treatment for Ocydromia shanxiensis [file zookeys.349.5473-treatment1.xml]

<!DOCTYPE tp:taxon-treatment
  PUBLIC "-//TaxonX//DTD Taxonomic Treatment Publishing DTD v0 20100105//EN" "tax-treatment-NSO.dtd">
<tp:taxon-treatment xmlns:tp="http://www.plazi.org/taxpub"><tp:treatment-meta><mixed-citation publication-type="journal"><person-group><name><surname>Li</surname><given-names>Yan</given-names></name><name><surname>Wang</surname><given-names>Mengqing</given-names></name><name><surname>Yang</surname><given-names>Ding</given-names></name></person-group><article-title>A new species of <italic>Ocydromia</italic> Meigen from China, with a key to species from the Palaearctic and Oriental Regions (Diptera, Empidoidea, Ocydromiinae)</article-title><source>Zookeys</source><day>13</day><month>11</month><year>2013</year><volume>2013</volume><issue>349</issue><fpage>1</fpage><lpage>9</lpage><pub-id pub-id-type="doi">10.3897/zookeys.349.5473</pub-id></mixed-citation></tp:treatment-meta><tp:nomenclature><tp:taxon-name>
                        <tp:taxon-name-part taxon-name-part-type="genus">Ocydromia</tp:taxon-name-part>
                        <tp:taxon-name-part taxon-name-part-type="species">shanxiensis</tp:taxon-name-part>
                        <object-id xmlns:xlink="http://www.w3.org/1999/xlink" content-type="zoobank" xlink:type="simple">http://zoobank.org/1D91ED0D-EF45-493A-B8E3-220A3133D5DE</object-id>
                        <object-id xmlns:xlink="http://www.w3.org/1999/xlink" xlink:type="simple">http://species-id.net/wiki/Ocydromia_shanxiensis</object-id>
                    </tp:taxon-name><tp:taxon-status xmlns:xlink="http://www.w3.org/1999/xlink" xlink:type="simple">sp. n.</tp:taxon-status><xref ref-type="fig" rid="F1">Figs 1</xref><xref ref-type="fig" rid="F4">–9</xref></tp:nomenclature><tp:treatment-sec sec-type="Diagnosis"><title>Diagnosis.</title><p>Thorax polished black in both sexes; female abdomen partly yellow. Scutellum with three pairs of marginal setae. Legs mostly blackish, except coxae and trochanters yellow, and femora brownish yellow except apical portions of fore and mid femora brown and apical portion of hind femur brownish. Sense-organ of fore tibia with narrow hair brush pointed apically. Hypandrium distinctly longer than wide, with obtuse apex.</p></tp:treatment-sec><tp:treatment-sec sec-type="Description"><title>Description.</title><p>Male (<xref ref-type="fig" rid="F1">Fig. 1</xref>). Body length 3.1–3.2 mm, wing length 2.8–2.9 mm.</p><fig id="F1" position="float" orientation="portrait"><label>Figure 1.</label><caption><p><italic><tp:taxon-name>Ocydromia shanxiensis</tp:taxon-name></italic> sp. n., male adult. Scale bar 1 mm.</p></caption><graphic xmlns:xlink="http://www.w3.org/1999/xlink" xlink:href="ZooKeys-349-001-g001.jpg" position="float" orientation="portrait" xlink:type="simple"/></fig><p>Head black with gray pollinosity. Eyes contiguous on frons, brownish, with upper facets slightly enlarged; face linear. Setulae and setae on head black, posteroventral setulae dark yellow. Ocellar tubercle distinct with 2 long oc and 2 very short posterior setulae. Antenna black; pedicel with circlet of black subapical setulae; first flagellomere elliptical, 2.0 times longer than wide, minutely pubescent; arista long (2.7–2.8 times as long as first flagellomere), supra-apical, bare, one-segmented and black. Proboscis <!--PageBreak-->short, mostly brownish yellow, with black setulae; palpus black with black setulae and 2 thin black setae.</p><p>Thorax mostly polished black except postalar callus dark brownish yellow; mesonotum with narrow mid-lateral area and scutellum with gray pollinosity. Setulae on thorax blackish, setae weak and black; setulae on mesonotum sparse; humerus with 3–4 setulae, without h; 2 npl; acr and dc uniseriate and hair-like; 1 sa; 1 psa; 1 prsc; scutellum with short dense pubescence and 3 pairs of sc (apical pair distinctly longer than lateral pairs). Legs mostly blackish, except coxae and trochanters yellow, and femora brownish yellow except apical portions of fore and mid femora brown and apical portion of hind <!--PageBreak-->femur brownish. Setulae and setae on legs blackish, setae weak; coxae with yellow setulae and setae, hind femur with hair-like av slightly longer than femur thickness. Sense-organ of fore tibia with narrow hair brush pointed apically (<xref ref-type="fig" rid="F3">Fig. 4</xref>). Hind tibia distinctly thickened apically; hind tarsomere 1 slightly thickened, slightly shorter than tarsomeres 2–5. Wing (<xref ref-type="fig" rid="F3">Fig. 3</xref>) hyaline, tinged gray; stigma dark brown, about 1/4 as long as cell r<sub>1</sub>; veins dark brown. Squama dark brown with dark brown setulae. Halter dark brown.</p><p>Abdomen slightly curved downward and polished blackish; venter with gray pollinosity. Setulae and setae on abdomen blackish; tergites 1–2 with dark yellow lateral setulae, sternites 1–2 with dark yellow setulae.</p><p>Male genitalia (<xref ref-type="fig" rid="F4">Figs 5–9</xref>). Left and right epandrial lamellae fused basally by narrow band. Left epandrial lamella narrow in dorsal view; left surstylus finger-like, strongly curved inwards. Right epandrial lamella wide basally in dorsal view; right surstylus weakly curved inwards with acute apex; left and right cerci subequal in length and obtuse <!--PageBreak-->apically. Hypandrium distinctly longer than wide, with obtuse apex. Two branches of bifid appendage at tip of phallus equally long but unequally stout.</p><p>Female (<xref ref-type="fig" rid="F2">Fig. 2</xref>). Body length 3.1–3.4 mm, wing length 3.6–3.7 mm. Similar to male, but abdomen distinctly swollen, tergites 2–5 yellow laterally and tergite 6 sometime yellow at antero-lateral portion. Legs dark yellow except coxae and trochanters yellow, fore tibia and tarsus blackish; mid and hind tibiae dark brownish yellow, tarsi dark brown except tarsomere 1 dark yellow and tarsomere 2 brownish.</p><fig id="F2" position="float" orientation="portrait"><label>Figure 2.</label><caption><p><italic><tp:taxon-name>Ocydromia shanxiensis</tp:taxon-name></italic> sp. n., female adult. Scale bar 1 mm.</p></caption><graphic xmlns:xlink="http://www.w3.org/1999/xlink" xlink:href="ZooKeys-349-001-g002.jpg" position="float" orientation="portrait" xlink:type="simple"/></fig><fig id="F3" position="float" orientation="portrait"><label>Figures 3–4.</label><caption><p><italic><tp:taxon-name>Ocydromia shanxiensis</tp:taxon-name></italic> sp. n. (male) <bold>3</bold> wing <bold>4</bold> fore tibia, lateral view. Scale bar 1 mm.</p></caption><graphic xmlns:xlink="http://www.w3.org/1999/xlink" xlink:href="ZooKeys-349-001-g003.jpg" position="float" orientation="portrait" xlink:type="simple"/></fig><fig id="F4" position="float" orientation="portrait"><label>Figures 5–9.</label><caption><p><italic><tp:taxon-name>Ocydromia shanxiensis</tp:taxon-name></italic> sp. n. <bold>5</bold> male genitalia, dorsal view <bold>6</bold> right epandrial lamella and surstylus, lateral view <bold>7</bold> left epandrial lamella and surstylus, lateral view <bold>8</bold> hypandrium, ventral view <bold>9</bold> phallus, lateral view. Abbreviations: cer = cercus; lepn = left epandrial lamella; lsur = left surstylus; repn = right epandrial lamella; rsur = right surstylus. Scale bar = 0.1 mm.</p></caption><graphic xmlns:xlink="http://www.w3.org/1999/xlink" xlink:href="ZooKeys-349-001-g004.jpg" position="float" orientation="portrait" xlink:type="simple"/></fig></tp:treatment-sec><tp:treatment-sec sec-type="Type material"><title>Type material.</title><p>Holotype: male, China: Shanxi Province, Yicheng, Yishan, Dahe, 2012.VII.24, Zhenghua Zhang (in 75% alcohol, deposited in CAU). Paratypes: 3 <!--PageBreak-->males, 4 females, same data as holotype (in 75% alcohol, deposited in CAU); 1 male, 1 female, China: Shanxi Province, Yicheng, Yishan, Dahe, 2012.VII.23, Chen Wang (in 75% alcohol, deposited in CAU).</p></tp:treatment-sec><tp:treatment-sec sec-type="Distribution"><title>Distribution.</title><p>China (Shanxi).</p></tp:treatment-sec><tp:treatment-sec sec-type="Remarks"><title>Remarks.</title><p>The new species is similar to the European species <italic><tp:taxon-name>Ocydromia melanopleura</tp:taxon-name></italic>, but may be distinguished from the latter by the scutellum with three pairs of distinct marginal setae (apical pair longest), right surstylus weakly curved inwards, and hypandrium obtuse apically. In <italic><tp:taxon-name>Ocydromia melanopleura</tp:taxon-name></italic>, the scutellum has only one pair of distinct marginal setae, the right surstylus is strongly curved inwards, and the hypandrium is truncated apically (<xref ref-type="bibr" rid="B1">Chvála, 1983</xref>).</p></tp:treatment-sec><tp:treatment-sec sec-type="Etymology"><title>Etymology.</title><p>The species is named after the type locality Shanxi.</p><!--PageBreak--></tp:treatment-sec><ref-list><ref id="B1"><mixed-citation xmlns:xlink="http://www.w3.org/1999/xlink" xlink:type="simple"><person-group><name name-style="western"><surname>Chvála</surname><given-names>M</given-names></name></person-group> (<year>1983</year>) <article-title>The Empidoidea (Diptera) of Fennoscandia and Denmark. II. General part. The families Hybotidae, Atelestidae and Microphoridae.</article-title><source>Fauna Entomologica Scandinavica</source><volume>12</volume>: <fpage>1</fpage>-<lpage>279</lpage>.</mixed-citation></ref></ref-list></tp:taxon-treatment>
